# Supplementary material for: Interspecific Variations in Interplant Communication and Ecological Characteristics in Trees
Source: Ecol Evol. 2025 Jan 17;15(1):e70876. doi: 10.1002/ece3.70876 (PMC11739611; doi:10.1002/ece3.70876)
Supplement: Supplementary file 1 — Data S1. One month. [file ECE3-15-e70876-s003.csv]

Species	Myco	Treatment	No. of all leaves	No. of damaged leaves
shira	ECM	con	103	4
shira	ECM	con	151	6
shira	ECM	con	132	18
shira	ECM	con	161	14
shira	ECM	con	143	11
shira	ECM	con	48	9
shira	ECM	con	100	5
shira	ECM	con	118	13
shira	ECM	con	135	15
shira	ECM	con	110	8
shira	ECM	con	111	4
shira	ECM	con	102	4
shira	ECM	con	160	16
shira	ECM	con	66	0
shira	ECM	con	123	4
shira	ECM	con	135	4
shira	ECM	con	61	4
shira	ECM	con	111	4
shira	ECM	con	138	8
shira	ECM	con	96	3
shira	ECM	con	119	9
shira	ECM	con	75	2
shira	ECM	con	119	16
shira	ECM	con	108	22
shira	ECM	con	143	7
shira	ECM	con	140	20
shira	ECM	con	92	1
shira	ECM	con	128	9
shira	ECM	con	104	32
shira	ECM	con	88	4
shira	ECM	voc	132	9
shira	ECM	voc	108	6
shira	ECM	voc	113	1
shira	ECM	voc	123	3
shira	ECM	voc	107	5
shira	ECM	voc	189	4
shira	ECM	voc	74	8
shira	ECM	voc	109	2
shira	ECM	voc	116	7
shira	ECM	voc	128	1
shira	ECM	voc	107	9
shira	ECM	voc	131	7
shira	ECM	voc	175	10
shira	ECM	voc	81	2
shira	ECM	voc	94	13
shira	ECM	voc	107	4
shira	ECM	voc	93	13
shira	ECM	voc	151	1
shira	ECM	voc	154	2
shira	ECM	voc	112	3
shira	ECM	voc	102	2
shira	ECM	voc	93	2
shira	ECM	voc	143	11
shira	ECM	voc	175	2
shira	ECM	voc	170	9
shira	ECM	voc	71	4
shira	ECM	voc	159	6
shira	ECM	voc	140	6
shira	ECM	voc	154	9
shira	ECM	voc	186	12
miz	ECM	con	73	16
miz	ECM	con	61	12
miz	ECM	con	64	13
miz	ECM	con	90	22
miz	ECM	con	126	33
miz	ECM	con	123	14
miz	ECM	con	60	11
miz	ECM	con	105	27
miz	ECM	con	89	28
miz	ECM	con	67	23
miz	ECM	con	94	32
miz	ECM	con	106	15
miz	ECM	con	118	34
miz	ECM	con	93	6
miz	ECM	con	96	27
miz	ECM	con	92	20
miz	ECM	con	102	18
miz	ECM	con	109	17
miz	ECM	con	89	24
miz	ECM	con	80	7
miz	ECM	con	94	3
miz	ECM	con	76	11
miz	ECM	con	82	6
miz	ECM	con	67	6
miz	ECM	con	48	7
miz	ECM	con	93	22
miz	ECM	con	77	18
miz	ECM	con	80	22
miz	ECM	con	55	2
miz	ECM	voc	98	2
miz	ECM	voc	81	7
miz	ECM	voc	72	21
miz	ECM	voc	67	8
miz	ECM	voc	72	1
miz	ECM	voc	69	11
miz	ECM	voc	79	3
miz	ECM	voc	71	10
miz	ECM	voc	150	14
miz	ECM	voc	62	12
miz	ECM	voc	63	9
miz	ECM	voc	51	3
miz	ECM	voc	63	9
miz	ECM	voc	76	20
miz	ECM	voc	54	11
miz	ECM	voc	88	7
miz	ECM	voc	96	14
miz	ECM	voc	80	12
miz	ECM	voc	85	10
miz	ECM	voc	69	7
miz	ECM	voc	75	6
miz	ECM	voc	163	22
miz	ECM	voc	64	3
miz	ECM	voc	85	5
miz	ECM	voc	41	5
miz	ECM	voc	73	12
miz	ECM	voc	49	5
miz	ECM	voc	118	8
miz	ECM	voc	93	9
miz	ECM	voc	64	5
Tochi	AM	con	18	2
Tochi	AM	con	79	13
Tochi	AM	con	85	5
Tochi	AM	con	78	6
Tochi	AM	con	36	6
Tochi	AM	con	89	4
Tochi	AM	con	71	5
Tochi	AM	con	53	4
Tochi	AM	con	34	3
Tochi	AM	con	34	8
Tochi	AM	con	42	9
Tochi	AM	con	35	2
Tochi	AM	con	39	4
Tochi	AM	con	26	4
Tochi	AM	con	31	4
Tochi	AM	con	80	16
Tochi	AM	con	30	3
Tochi	AM	con	37	4
Tochi	AM	con	46	2
Tochi	AM	con	79	9
Tochi	AM	con	47	3
Tochi	AM	con	37	4
Tochi	AM	con	50	9
Tochi	AM	con	53	5
Tochi	AM	con	100	5
Tochi	AM	con	56	7
Tochi	AM	con	73	13
Tochi	AM	con	39	8
Tochi	AM	voc	48	7
Tochi	AM	voc	30	0
Tochi	AM	voc	30	8
Tochi	AM	voc	88	8
Tochi	AM	voc	50	8
Tochi	AM	voc	69	14
Tochi	AM	voc	82	5
Tochi	AM	voc	42	1
Tochi	AM	voc	40	3
Tochi	AM	voc	57	12
Tochi	AM	voc	34	8
Tochi	AM	voc	49	7
Tochi	AM	voc	64	6
Tochi	AM	voc	41	6
Tochi	AM	voc	45	4
Tochi	AM	voc	37	2
Tochi	AM	voc	99	10
Tochi	AM	voc	41	1
Tochi	AM	voc	45	2
Tochi	AM	voc	70	4
Tochi	AM	voc	50	6
Tochi	AM	voc	27	3
Tochi	AM	voc	36	3
Tochi	AM	voc	41	4
Tochi	AM	voc	61	2
Tochi	AM	voc	65	4
Tochi	AM	voc	33	5
Ookame	AM	con	25	2
Ookame	AM	con	26	4
Ookame	AM	con	58	6
Ookame	AM	con	23	0
Ookame	AM	con	20	0
Ookame	AM	con	28	0
Ookame	AM	con	20	6
Ookame	AM	con	17	3
Ookame	AM	con	15	1
Ookame	AM	con	30	2
Ookame	AM	con	21	4
Ookame	AM	con	26	3
Ookame	AM	con	43	1
Ookame	AM	con	45	10
Ookame	AM	con	13	4
Ookame	AM	con	18	5
Ookame	AM	con	24	4
Ookame	AM	con	24	2
Ookame	AM	con	28	12
Ookame	AM	con	31	16
Ookame	AM	con	20	3
Ookame	AM	con	20	3
Ookame	AM	con	30	7
Ookame	AM	con	58	6
Ookame	AM	con	28	2
Ookame	AM	con	31	0
Ookame	AM	con	31	4
Ookame	AM	con	12	4
Ookame	AM	con	30	6
Ookame	AM	voc	48	3
Ookame	AM	voc	31	10
Ookame	AM	voc	28	2
Ookame	AM	voc	32	13
Ookame	AM	voc	36	3
Ookame	AM	voc	34	11
Ookame	AM	voc	23	3
Ookame	AM	voc	63	9
Ookame	AM	voc	20	9
Ookame	AM	voc	34	6
Ookame	AM	voc	31	10
Ookame	AM	voc	39	2
Ookame	AM	voc	27	2
Ookame	AM	voc	39	3
Ookame	AM	voc	29	4
Ookame	AM	voc	18	1
Ookame	AM	voc	30	4
Ookame	AM	voc	30	4
Ookame	AM	voc	20	5
Ookame	AM	voc	38	4
Ookame	AM	voc	21	0
Ookame	AM	voc	41	4
Ookame	AM	voc	23	1
Ookame	AM	voc	28	0
Ookame	AM	voc	38	2
Ookame	AM	voc	45	6
Ookame	AM	voc	26	5
Ookame	AM	voc	21	3
Hou	AM	con	7	0
Hou	AM	con	9	0
Hou	AM	con	8	0
Hou	AM	con	9	3
Hou	AM	con	6	1
Hou	AM	con	7	1
Hou	AM	con	4	0
Hou	AM	con	9	0
Hou	AM	con	8	1
Hou	AM	con	7	0
Hou	AM	con	6	0
Hou	AM	con	7	0
Hou	AM	con	11	2
Hou	AM	con	4	1
Hou	AM	con	6	0
Hou	AM	voc	8	1
Hou	AM	voc	7	3
Hou	AM	voc	7	0
Hou	AM	voc	8	1
Hou	AM	voc	8	0
Hou	AM	voc	10	0
Hou	AM	voc	7	0
Hou	AM	voc	9	1
Hou	AM	voc	8	1
Hou	AM	voc	7	1
Hou	AM	voc	5	0
Hou	AM	voc	6	1
Hou	AM	voc	6	1
Hou	AM	voc	6	0
Hou	AM	voc	5	2
Hou	AM	voc	6	0
Hou	AM	voc	7	1
Hou	AM	voc	7	0
Hou	AM	voc	6	1
Hou	AM	voc	8	0
Hou	AM	voc	7	0
Hou	AM	voc	6	0
yamazakura	AM	con	49	20
yamazakura	AM	con	71	7
yamazakura	AM	con	53	5
yamazakura	AM	con	63	19
yamazakura	AM	con	56	15
yamazakura	AM	con	25	12
yamazakura	AM	con	70	12
yamazakura	AM	con	83	22
yamazakura	AM	con	49	7
yamazakura	AM	con	57	7
yamazakura	AM	con	11	5
yamazakura	AM	con	81	40
yamazakura	AM	con	34	5
yamazakura	AM	con	64	4
yamazakura	AM	con	55	3
yamazakura	AM	con	50	10
yamazakura	AM	con	14	3
yamazakura	AM	con	46	11
yamazakura	AM	con	59	13
yamazakura	AM	con	56	10
yamazakura	AM	con	48	12
yamazakura	AM	con	74	26
yamazakura	AM	con	58	8
yamazakura	AM	con	44	16
yamazakura	AM	con	82	13
yamazakura	AM	con	44	15
yamazakura	AM	con	57	19
yamazakura	AM	con	67	6
yamazakura	AM	voc	85	18
yamazakura	AM	voc	57	10
yamazakura	AM	voc	74	45
yamazakura	AM	voc	56	20
yamazakura	AM	voc	55	9
yamazakura	AM	voc	46	13
yamazakura	AM	voc	70	24
yamazakura	AM	voc	47	12
yamazakura	AM	voc	38	10
yamazakura	AM	voc	48	28
yamazakura	AM	voc	56	12
yamazakura	AM	voc	68	15
yamazakura	AM	voc	78	25
yamazakura	AM	voc	85	19
yamazakura	AM	voc	67	15
yamazakura	AM	voc	42	7
yamazakura	AM	voc	60	19
yamazakura	AM	voc	87	14
yamazakura	AM	voc	70	21
yamazakura	AM	voc	71	15
yamazakura	AM	voc	70	42
yamazakura	AM	voc	57	15
yamazakura	AM	voc	75	20
yamazakura	AM	voc	57	10
yamazakura	AM	voc	50	13
yamazakura	AM	voc	68	31
gama	AM	con	52	13
gama	AM	con	53	5
gama	AM	con	89	21
gama	AM	con	93	29
gama	AM	con	84	26
gama	AM	con	54	8
gama	AM	con	70	7
gama	AM	con	65	10
gama	AM	con	80	8
gama	AM	con	44	7
gama	AM	con	69	32
gama	AM	con	47	17
gama	AM	con	66	15
gama	AM	con	70	4
gama	AM	con	58	28
gama	AM	con	69	19
gama	AM	con	56	5
gama	AM	con	92	37
gama	AM	con	71	30
gama	AM	con	67	9
gama	AM	con	63	14
gama	AM	con	100	17
gama	AM	con	72	7
gama	AM	con	69	18
gama	AM	con	92	3
gama	AM	con	56	6
gama	AM	con	118	25
gama	AM	con	59	4
gama	AM	voc	60	12
gama	AM	voc	88	27
gama	AM	voc	65	15
gama	AM	voc	107	21
gama	AM	voc	62	10
gama	AM	voc	79	11
gama	AM	voc	109	27
gama	AM	voc	62	3
gama	AM	voc	81	5
gama	AM	voc	86	16
gama	AM	voc	71	9
gama	AM	voc	52	9
gama	AM	voc	86	22
gama	AM	voc	81	8
gama	AM	voc	71	15
gama	AM	voc	68	13
gama	AM	voc	68	10
gama	AM	voc	82	8
gama	AM	voc	89	16
gama	AM	voc	62	3
gama	AM	voc	76	16
gama	AM	voc	89	14
gama	AM	voc	84	6
gama	AM	voc	81	8
gama	AM	voc	66	3
gama	AM	voc	66	20
gama	AM	voc	97	24
gama	AM	voc	89	15
kona	ECM	con	70	2
kona	ECM	con	45	23
kona	ECM	con	42	3
kona	ECM	con	58	5
kona	ECM	con	78	7
kona	ECM	con	32	5
kona	ECM	con	43	9
kona	ECM	con	45	6
kona	ECM	con	41	8
kona	ECM	con	44	8
kona	ECM	con	59	11
kona	ECM	con	86	12
kona	ECM	con	81	5
kona	ECM	con	60	5
kona	ECM	con	67	5
kona	ECM	con	115	8
kona	ECM	con	65	23
kona	ECM	con	40	21
kona	ECM	con	57	13
kona	ECM	con	108	20
kona	ECM	con	77	14
kona	ECM	con	82	15
kona	ECM	con	54	7
kona	ECM	con	91	30
kona	ECM	con	63	2
kona	ECM	con	109	21
kona	ECM	con	28	0
kona	ECM	con	47	12
kona	ECM	con	63	5
kona	ECM	voc	46	6
kona	ECM	voc	81	2
kona	ECM	voc	55	8
kona	ECM	voc	65	9
kona	ECM	voc	76	10
kona	ECM	voc	54	0
kona	ECM	voc	86	4
kona	ECM	voc	110	10
kona	ECM	voc	42	8
kona	ECM	voc	50	7
kona	ECM	voc	49	1
kona	ECM	voc	77	5
kona	ECM	voc	82	8
kona	ECM	voc	81	8
kona	ECM	voc	97	6
kona	ECM	voc	35	2
kona	ECM	voc	47	5
kona	ECM	voc	41	6
kona	ECM	voc	65	17
kona	ECM	voc	99	29
kona	ECM	voc	65	8
kona	ECM	voc	73	8
kona	ECM	voc	71	1
kona	ECM	voc	127	28
