# Supplementary material for: Interspecific Variations in Interplant Communication and Ecological Characteristics in Trees
Source: Ecol Evol. 2025 Jan 17;15(1):e70876. doi: 10.1002/ece3.70876 (PMC11739611; doi:10.1002/ece3.70876)
Supplement: Supplementary file 2 — Data S2. Two month. [file ECE3-15-e70876-s002.csv]

species	treatment	myco	Leaf damage area (cm2)
mizu	cont	ECM	2
mizu	cont	ECM	111
mizu	cont	ECM	86
mizu	cont	ECM	26
mizu	cont	ECM	19
mizu	cont	ECM	14
mizu	cont	ECM	8
mizu	cont	ECM	41
mizu	cont	ECM	113
mizu	cont	ECM	8
mizu	cont	ECM	75
mizu	cont	ECM	25
mizu	cont	ECM	17
mizu	cont	ECM	13
mizu	cont	ECM	14
mizu	cont	ECM	47
mizu	cont	ECM	38
mizu	cont	ECM	8
mizu	cont	ECM	16
mizu	cont	ECM	33
mizu	cont	ECM	41
mizu	cont	ECM	49
mizu	cont	ECM	38
mizu	cont	ECM	29
mizu	cont	ECM	11
mizu	cont	ECM	9
mizu	cont	ECM	3
mizu	cont	ECM	32
mizu	cont	ECM	3
mizu	smell	ECM	0
mizu	smell	ECM	21
mizu	smell	ECM	1
mizu	smell	ECM	47
mizu	smell	ECM	0
mizu	smell	ECM	9
mizu	smell	ECM	7
mizu	smell	ECM	16
mizu	smell	ECM	1
mizu	smell	ECM	10
mizu	smell	ECM	8
mizu	smell	ECM	14
mizu	smell	ECM	4
mizu	smell	ECM	89
mizu	smell	ECM	3
mizu	smell	ECM	0
mizu	smell	ECM	20
mizu	smell	ECM	7
mizu	smell	ECM	0
mizu	smell	ECM	4
mizu	smell	ECM	0
mizu	smell	ECM	11
mizu	smell	ECM	8
mizu	smell	ECM	0
mizu	smell	ECM	0
mizu	smell	ECM	0
mizu	smell	ECM	23
mizu	smell	ECM	3
mizu	smell	ECM	1
mizu	smell	ECM	6
kona	cont	ECM	101
kona	cont	ECM	48
kona	cont	ECM	16
kona	cont	ECM	21
kona	cont	ECM	50
kona	cont	ECM	32
kona	cont	ECM	11
kona	cont	ECM	82
kona	cont	ECM	3
kona	cont	ECM	5
kona	cont	ECM	5
kona	cont	ECM	42
kona	cont	ECM	13
kona	cont	ECM	6
kona	cont	ECM	6
kona	cont	ECM	48
kona	cont	ECM	16
kona	cont	ECM	10
kona	cont	ECM	25
kona	cont	ECM	39
kona	cont	ECM	43
kona	cont	ECM	55
kona	cont	ECM	43
kona	cont	ECM	20
kona	cont	ECM	11
kona	cont	ECM	9
kona	cont	ECM	8
kona	cont	ECM	18
kona	cont	ECM	10
kona	smell	ECM	1
kona	smell	ECM	2
kona	smell	ECM	0
kona	smell	ECM	5
kona	smell	ECM	21
kona	smell	ECM	3
kona	smell	ECM	1
kona	smell	ECM	0
kona	smell	ECM	6
kona	smell	ECM	8
kona	smell	ECM	21
kona	smell	ECM	6
kona	smell	ECM	4
kona	smell	ECM	5
kona	smell	ECM	5
kona	smell	ECM	8
kona	smell	ECM	10
kona	smell	ECM	0
kona	smell	ECM	29
kona	smell	ECM	8
kona	smell	ECM	6
kona	smell	ECM	20
kona	smell	ECM	10
kona	smell	ECM	10
kona	smell	ECM	11
kona	smell	ECM	8
kona	smell	ECM	20
kona	smell	ECM	9
shira	cont	ECM	12
shira	cont	ECM	28
shira	cont	ECM	59
shira	cont	ECM	18
shira	cont	ECM	15
shira	cont	ECM	23
shira	cont	ECM	12
shira	cont	ECM	15
shira	cont	ECM	3
shira	cont	ECM	3
shira	cont	ECM	19
shira	cont	ECM	13
shira	cont	ECM	9
shira	cont	ECM	19
shira	cont	ECM	13
shira	cont	ECM	23
shira	cont	ECM	17
shira	cont	ECM	15
shira	cont	ECM	22
shira	cont	ECM	33
shira	cont	ECM	28
shira	cont	ECM	7
shira	cont	ECM	17
shira	cont	ECM	7
shira	cont	ECM	15
shira	cont	ECM	13
shira	cont	ECM	6
shira	cont	ECM	50
shira	cont	ECM	17
shira	smell	ECM	16
shira	smell	ECM	10
shira	smell	ECM	18
shira	smell	ECM	15
shira	smell	ECM	4
shira	smell	ECM	8
shira	smell	ECM	3
shira	smell	ECM	37
shira	smell	ECM	7
shira	smell	ECM	21
shira	smell	ECM	1
shira	smell	ECM	9
shira	smell	ECM	5
shira	smell	ECM	4
shira	smell	ECM	13
shira	smell	ECM	7
shira	smell	ECM	7
shira	smell	ECM	5
shira	smell	ECM	8
shira	smell	ECM	2
shira	smell	ECM	1
shira	smell	ECM	8
shira	smell	ECM	6
shira	smell	ECM	1
shira	smell	ECM	8
shira	smell	ECM	8
shira	smell	ECM	5
shira	smell	ECM	4
shira	smell	ECM	1
shira	smell	ECM	16
tochi	cont	AM	0
tochi	cont	AM	32
tochi	cont	AM	5
tochi	cont	AM	33
tochi	cont	AM	10
tochi	cont	AM	13
tochi	cont	AM	12
tochi	cont	AM	9
tochi	cont	AM	8
tochi	cont	AM	4
tochi	cont	AM	83
tochi	cont	AM	2
tochi	cont	AM	1
tochi	cont	AM	34
tochi	cont	AM	22
tochi	cont	AM	28
tochi	cont	AM	57
tochi	cont	AM	5
tochi	cont	AM	9
tochi	cont	AM	0
tochi	cont	AM	0
tochi	cont	AM	0
tochi	cont	AM	21
tochi	cont	AM	2
tochi	cont	AM	10
tochi	cont	AM	13
tochi	cont	AM	56
tochi	cont	AM	68
tochi	smell	AM	30
tochi	smell	AM	0
tochi	smell	AM	0
tochi	smell	AM	0
tochi	smell	AM	41
tochi	smell	AM	9
tochi	smell	AM	7
tochi	smell	AM	0
tochi	smell	AM	0
tochi	smell	AM	13
tochi	smell	AM	20
tochi	smell	AM	39
tochi	smell	AM	76
tochi	smell	AM	77
tochi	smell	AM	0
tochi	smell	AM	20
tochi	smell	AM	37
tochi	smell	AM	26
tochi	smell	AM	0
tochi	smell	AM	35
tochi	smell	AM	3
tochi	smell	AM	80
tochi	smell	AM	5
tochi	smell	AM	9
tochi	smell	AM	0
tochi	smell	AM	2
tochi	smell	AM	3
tochi	smell	AM	4
tochi	smell	AM	37
tochi	smell	AM	43
ookame	cont	AM	9
ookame	cont	AM	9
ookame	cont	AM	38
ookame	cont	AM	11
ookame	cont	AM	0
ookame	cont	AM	6
ookame	cont	AM	2
ookame	cont	AM	1
ookame	cont	AM	0
ookame	cont	AM	5
ookame	cont	AM	6
ookame	cont	AM	8
ookame	cont	AM	1
ookame	cont	AM	7
ookame	cont	AM	1
ookame	cont	AM	0
ookame	cont	AM	46
ookame	cont	AM	22
ookame	cont	AM	7
ookame	cont	AM	3
ookame	cont	AM	51
ookame	cont	AM	17
ookame	cont	AM	6
ookame	cont	AM	0
ookame	cont	AM	2
ookame	cont	AM	0
ookame	cont	AM	0
ookame	cont	AM	0
ookame	cont	AM	5
ookame	smell	AM	8
ookame	smell	AM	4
ookame	smell	AM	1
ookame	smell	AM	1
ookame	smell	AM	3
ookame	smell	AM	15
ookame	smell	AM	32
ookame	smell	AM	7
ookame	smell	AM	21
ookame	smell	AM	4
ookame	smell	AM	1
ookame	smell	AM	1
ookame	smell	AM	9
ookame	smell	AM	1
ookame	smell	AM	0
ookame	smell	AM	60
ookame	smell	AM	0
ookame	smell	AM	6
ookame	smell	AM	6
ookame	smell	AM	2
ookame	smell	AM	0
ookame	smell	AM	2
ookame	smell	AM	1
ookame	smell	AM	2
ookame	smell	AM	15
ookame	smell	AM	2
gama	cont	AM	15
gama	cont	AM	33
gama	cont	AM	4
gama	cont	AM	15
gama	cont	AM	11
gama	cont	AM	45
gama	cont	AM	39
gama	cont	AM	3
gama	cont	AM	21
gama	cont	AM	21
gama	cont	AM	17
gama	cont	AM	22
gama	cont	AM	59
gama	cont	AM	4
gama	cont	AM	5
gama	cont	AM	25
gama	cont	AM	35
gama	cont	AM	37
gama	cont	AM	54
gama	cont	AM	5
gama	cont	AM	2
gama	cont	AM	48
gama	cont	AM	23
gama	cont	AM	29
gama	cont	AM	29
gama	cont	AM	13
gama	cont	AM	2
gama	cont	AM	33
gama	cont	AM	37
gama	smell	AM	43
gama	smell	AM	39
gama	smell	AM	20
gama	smell	AM	3
gama	smell	AM	4
gama	smell	AM	6
gama	smell	AM	37
gama	smell	AM	13
gama	smell	AM	9
gama	smell	AM	45
gama	smell	AM	31
gama	smell	AM	22
gama	smell	AM	15
gama	smell	AM	2
gama	smell	AM	13
gama	smell	AM	16
gama	smell	AM	49
gama	smell	AM	3
gama	smell	AM	55
gama	smell	AM	5
gama	smell	AM	20
gama	smell	AM	50
gama	smell	AM	22
gama	smell	AM	9
gama	smell	AM	11
gama	smell	AM	4
gama	smell	AM	6
gama	smell	AM	8
hou	cont	AM	14
hou	cont	AM	19
hou	cont	AM	0
hou	cont	AM	5
hou	cont	AM	3
hou	cont	AM	2
hou	cont	AM	4
hou	cont	AM	15
hou	cont	AM	6
hou	cont	AM	17
hou	cont	AM	0
hou	cont	AM	93
hou	cont	AM	0
hou	cont	AM	0
hou	cont	AM	1
hou	cont	AM	7
hou	cont	AM	0
hou	smell	AM	0
hou	smell	AM	0
hou	smell	AM	27
hou	smell	AM	0
hou	smell	AM	0
hou	smell	AM	0
hou	smell	AM	3
hou	smell	AM	3
hou	smell	AM	2
hou	smell	AM	1
hou	smell	AM	10
hou	smell	AM	3
hou	smell	AM	0
hou	smell	AM	2
hou	smell	AM	7
hou	smell	AM	56
hou	smell	AM	0
hou	smell	AM	4
hou	smell	AM	52
hou	smell	AM	7
hou	smell	AM	0
hou	smell	AM	6
hou	smell	AM	5
hou	smell	AM	0
hou	smell	AM	2
hou	smell	AM	39
