# Supplementary material for: Interspecific Variations in Interplant Communication and Ecological Characteristics in Trees
Source: Ecol Evol. 2025 Jan 17;15(1):e70876. doi: 10.1002/ece3.70876 (PMC11739611; doi:10.1002/ece3.70876)
Supplement: Supplementary file 3 — Data S3. Supplementary data. [file ECE3-15-e70876-s001.xlsx]

## Sheet: Sheet2
Family	Plant species	Plant hormone base	leaf damage base	mycorrhizal symbiosis type	References
Betulaceae	Alnus rubra		〇	ECM	Williams, K. S., & Myers, J. H. (1984). Previous herbivore attack of red alder may improve food quality for fall webworm larvae. Oecologia, 63(2), 166-170.
Pinaceae	Pinus contorta		〇	ECM	Hussain, A., Rodriguez-Ramos, J. C., & Erbilgin, N. (2019). Spatial characteristics of volatile communication in lodgepole pine trees: Evidence of kin recognition and intra-species support. Science of The Total Environment, 692, 127-135.
Fagaceae	Fagus crenata		〇	ECM	Hagiwara, T., Ishihara, M. I., Takabayashi, J., Hiura, T., & Shiojiri, K. (2021). Effective distance of volatile cues for plant–plant communication in beech. Ecology and Evolution, 11(18), 12445-12452.
Sapindaceae	Populus x euroamericana		〇	ECM	Baldwin, I. T., & Schultz, J. C. (1983). Rapid changes in tree leaf chemistry induced by damage: evidence for communication between plants. Science, 221(4607), 277-279.
Betulaceae	Alnus glutinosa		〇	ECM	Dolch, R., & Tscharntke, T. (2000). Defoliation of alders (Alnus glutinosa) affects herbivory by leaf beetles on undamaged neighbours. Oecologia, 125(4), 504-511.
Salicaceae	Salix sitchensis		〇	ECM	Rhoades, D. F. (1983). Responses of alder and willow to attack by tent caterpillars and webworms: evidence for pheromonal sensitivity of willows.
Sapindaceae	Acer saccharum		〇	AM	Baldwin, I. T., & Schultz, J. C. (1983). Rapid changes in tree leaf chemistry induced by damage: evidence for communication between plants. Science, 221(4607), 277-279.
Betulaceae	Betula pubescens var pumila		〇	ECM	Rieksta, J., Li, T., Junker, R. R., Jepsen, J. U., Ryde, I., & Rinnan, R. (2020). Insect herbivory strongly modifies mountain birch volatile emissions. Frontiers in plant science, 11.
Sapindaceae	Populus deltoides		〇	ECM	Friedman, J. M., Roelle, J. E., Gaskin, J. F., Pepper, A. E., & Manhart, J. R. (2008). Latitudinal variation in cold hardiness in introduced Tamarix and native Populus. Evolutionary Applications, 1(4), 598-607.
Salicaceae	Salix lemmonii		〇	ECM	Pearse, I. S., Hughes, K., Shiojiri, K., Ishizaki, S., & Karban, R. (2013). Interplant volatile signaling in willows: revisiting the original talking trees. Oecologia, 172(3), 869-875.
Salicaceae	Salix exigua		〇	ECM	Pearse, I. S., Hughes, K., Shiojiri, K., Ishizaki, S., & Karban, R. (2013). Interplant volatile signaling in willows: revisiting the original talking trees. Oecologia, 172(3), 869-875.
Salicaceae	Salix eriocarpa		〇	ECM	Yoneya, Kinuyo, and Junji Takabayashi. (2013) Interaction–information networks mediated by plant volatiles: a case study on willow trees. Journal of Plant Interactions 3 : 197-202.
Betulaceae	Betula platyphylla	〇	〇	ECM	Our experiments
Fagaceae	Quercus serrata	×	〇	ECM	Our experiments
Fagaceae	Quercus crispula	×	〇	ECM	Our experiments
Pinaceae	Pinus densiflora	×	×	ECM	Our experiments
Sapindaceae	Aesculus turbinata	×	×	AM	Our experiments
Magnoliaceae	Magnolia obovata	×	×	AM	Our experiments
Adoxaceae	Viburnum furcatum	×	×	AM	Our experiments
Adoxaceae	Viburnum dilatatum	×	×	AM	Our experiments
Rosaceae	Cerasus jamasakura	〇	×	AM	Our experiments
